# Supplementary material for: Changing epidemiology of parvovirus B19 in the Netherlands since 1990, including its re-emergence after the COVID-19 pandemic
Source: Sci Rep. 2024 Apr 26;14:9630. doi: 10.1038/s41598-024-59582-7 (PMC11053065; doi:10.1038/s41598-024-59582-7)
Supplement: Supplementary file 1 — Supplementary Information 1. [file 41598_2024_59582_MOESM1_ESM.xlsx]

## Sheet: totaal
year	week	YYYY-WW	cases
1990	1	1990-1	0
1990	2	1990-2	0
1990	3	1990-3	0
1990	4	1990-4	0
1990	5	1990-5	0
1990	6	1990-6	2
1990	7	1990-7	0
1990	8	1990-8	1
1990	9	1990-9	0
1990	10	1990-10	12
1990	11	1990-11	0
1990	12	1990-12	9
1990	13	1990-13	2
1990	14	1990-14	4
1990	15	1990-15	5
1990	16	1990-16	1
1990	17	1990-17	1
1990	18	1990-18	2
1990	19	1990-19	6
1990	20	1990-20	1
1990	21	1990-21	3
1990	22	1990-22	4
1990	23	1990-23	2
1990	24	1990-24	2
1990	25	1990-25	5
1990	26	1990-26	3
1990	27	1990-27	2
1990	28	1990-28	4
1990	29	1990-29	0
1990	30	1990-30	1
1990	31	1990-31	0
1990	32	1990-32	1
1990	33	1990-33	2
1990	34	1990-34	1
1990	35	1990-35	1
1990	36	1990-36	1
1990	37	1990-37	1
1990	38	1990-38	1
1990	39	1990-39	1
1990	40	1990-40	1
1990	41	1990-41	0
1990	42	1990-42	0
1990	43	1990-43	1
1990	44	1990-44	1
1990	45	1990-45	5
1990	46	1990-46	1
1990	47	1990-47	1
1990	48	1990-48	1
1990	49	1990-49	0
1990	50	1990-50	0
1990	51	1990-51	0
1990	52	1990-52	0
1991	1	1991-1	2
1991	2	1991-2	1
1991	3	1991-3	4
1991	4	1991-4	2
1991	5	1991-5	1
1991	6	1991-6	3
1991	7	1991-7	0
1991	8	1991-8	1
1991	9	1991-9	2
1991	10	1991-10	0
1991	11	1991-11	1
1991	12	1991-12	0
1991	13	1991-13	0
1991	14	1991-14	0
1991	15	1991-15	2
1991	16	1991-16	3
1991	17	1991-17	1
1991	18	1991-18	1
1991	19	1991-19	0
1991	20	1991-20	8
1991	21	1991-21	2
1991	22	1991-22	6
1991	23	1991-23	5
1991	24	1991-24	1
1991	25	1991-25	1
1991	26	1991-26	1
1991	27	1991-27	4
1991	28	1991-28	0
1991	29	1991-29	1
1991	30	1991-30	1
1991	31	1991-31	1
1991	32	1991-32	0
1991	33	1991-33	0
1991	34	1991-34	0
1991	35	1991-35	0
1991	36	1991-36	0
1991	37	1991-37	1
1991	38	1991-38	0
1991	39	1991-39	1
1991	40	1991-40	0
1991	41	1991-41	0
1991	42	1991-42	1
1991	43	1991-43	3
1991	44	1991-44	0
1991	45	1991-45	1
1991	46	1991-46	0
1991	47	1991-47	3
1991	48	1991-48	0
1991	49	1991-49	0
1991	50	1991-50	0
1991	51	1991-51	0
1991	52	1991-52	0
1992	1	1992-1	0
1992	2	1992-2	0
1992	3	1992-3	0
1992	4	1992-4	4
1992	5	1992-5	0
1992	6	1992-6	4
1992	7	1992-7	0
1992	8	1992-8	2
1992	9	1992-9	2
1992	10	1992-10	1
1992	11	1992-11	1
1992	12	1992-12	6
1992	13	1992-13	0
1992	14	1992-14	1
1992	15	1992-15	1
1992	16	1992-16	0
1992	17	1992-17	1
1992	18	1992-18	0
1992	19	1992-19	0
1992	20	1992-20	1
1992	21	1992-21	2
1992	22	1992-22	0
1992	23	1992-23	4
1992	24	1992-24	3
1992	25	1992-25	2
1992	26	1992-26	1
1992	27	1992-27	2
1992	28	1992-28	0
1992	29	1992-29	1
1992	30	1992-30	0
1992	31	1992-31	0
1992	32	1992-32	1
1992	33	1992-33	0
1992	34	1992-34	2
1992	35	1992-35	2
1992	36	1992-36	1
1992	37	1992-37	0
1992	38	1992-38	1
1992	39	1992-39	1
1992	40	1992-40	0
1992	41	1992-41	0
1992	42	1992-42	0
1992	43	1992-43	2
1992	44	1992-44	0
1992	45	1992-45	1
1992	46	1992-46	0
1992	47	1992-47	0
1992	48	1992-48	1
1992	49	1992-49	0
1992	50	1992-50	0
1992	51	1992-51	2
1992	52	1992-52	3
1993	1	1993-1	2
1993	2	1993-2	2
1993	3	1993-3	4
1993	4	1993-4	3
1993	5	1993-5	7
1993	6	1993-6	3
1993	7	1993-7	0
1993	8	1993-8	1
1993	9	1993-9	0
1993	10	1993-10	4
1993	11	1993-11	6
1993	12	1993-12	1
1993	13	1993-13	1
1993	14	1993-14	1
1993	15	1993-15	3
1993	16	1993-16	6
1993	17	1993-17	2
1993	18	1993-18	3
1993	19	1993-19	11
1993	20	1993-20	5
1993	21	1993-21	1
1993	22	1993-22	1
1993	23	1993-23	5
1993	24	1993-24	3
1993	25	1993-25	2
1993	26	1993-26	4
1993	27	1993-27	6
1993	28	1993-28	1
1993	29	1993-29	3
1993	30	1993-30	2
1993	31	1993-31	4
1993	32	1993-32	2
1993	33	1993-33	0
1993	34	1993-34	1
1993	35	1993-35	2
1993	36	1993-36	0
1993	37	1993-37	0
1993	38	1993-38	1
1993	39	1993-39	7
1993	40	1993-40	3
1993	41	1993-41	1
1993	42	1993-42	1
1993	43	1993-43	1
1993	44	1993-44	1
1993	45	1993-45	0
1993	46	1993-46	4
1993	47	1993-47	0
1993	48	1993-48	0
1993	49	1993-49	2
1993	50	1993-50	3
1993	51	1993-51	1
1993	52	1993-52	1
1994	1	1994-1	1
1994	2	1994-2	1
1994	3	1994-3	3
1994	4	1994-4	1
1994	5	1994-5	1
1994	6	1994-6	3
1994	7	1994-7	2
1994	8	1994-8	4
1994	9	1994-9	0
1994	10	1994-10	4
1994	11	1994-11	3
1994	12	1994-12	5
1994	13	1994-13	4
1994	14	1994-14	6
1994	15	1994-15	9
1994	16	1994-16	7
1994	17	1994-17	6
1994	18	1994-18	2
1994	19	1994-19	6
1994	20	1994-20	4
1994	21	1994-21	6
1994	22	1994-22	7
1994	23	1994-23	5
1994	24	1994-24	5
1994	25	1994-25	4
1994	26	1994-26	3
1994	27	1994-27	4
1994	28	1994-28	4
1994	29	1994-29	2
1994	30	1994-30	3
1994	31	1994-31	1
1994	32	1994-32	3
1994	33	1994-33	3
1994	34	1994-34	1
1994	35	1994-35	1
1994	36	1994-36	1
1994	37	1994-37	3
1994	38	1994-38	2
1994	39	1994-39	4
1994	40	1994-40	1
1994	41	1994-41	1
1994	42	1994-42	4
1994	43	1994-43	0
1994	44	1994-44	1
1994	45	1994-45	2
1994	46	1994-46	0
1994	47	1994-47	2
1994	48	1994-48	2
1994	49	1994-49	3
1994	50	1994-50	1
1994	51	1994-51	1
1994	52	1994-52	0
1995	1	1995-1	1
1995	2	1995-2	0
1995	3	1995-3	2
1995	4	1995-4	2
1995	5	1995-5	0
1995	6	1995-6	2
1995	7	1995-7	3
1995	8	1995-8	1
1995	9	1995-9	0
1995	10	1995-10	6
1995	11	1995-11	3
1995	12	1995-12	2
1995	13	1995-13	3
1995	14	1995-14	6
1995	15	1995-15	2
1995	16	1995-16	2
1995	17	1995-17	3
1995	18	1995-18	0
1995	19	1995-19	4
1995	20	1995-20	5
1995	21	1995-21	2
1995	22	1995-22	1
1995	23	1995-23	2
1995	24	1995-24	3
1995	25	1995-25	3
1995	26	1995-26	2
1995	27	1995-27	0
1995	28	1995-28	0
1995	29	1995-29	4
1995	30	1995-30	2
1995	31	1995-31	1
1995	32	1995-32	0
1995	33	1995-33	0
1995	34	1995-34	0
1995	35	1995-35	2
1995	36	1995-36	1
1995	37	1995-37	2
1995	38	1995-38	1
1995	39	1995-39	1
1995	40	1995-40	0
1995	41	1995-41	0
1995	42	1995-42	0
1995	43	1995-43	1
1995	44	1995-44	1
1995	45	1995-45	1
1995	46	1995-46	0
1995	47	1995-47	1
1995	48	1995-48	0
1995	49	1995-49	1
1995	50	1995-50	0
1995	51	1995-51	0
1995	52	1995-52	0
1996	1	1996-1	0
1996	2	1996-2	0
1996	3	1996-3	1
1996	4	1996-4	2
1996	5	1996-5	0
1996	6	1996-6	2
1996	7	1996-7	0
1996	8	1996-8	2
1996	9	1996-9	1
1996	10	1996-10	3
1996	11	1996-11	0
1996	12	1996-12	0
1996	13	1996-13	1
1996	14	1996-14	1
1996	15	1996-15	0
1996	16	1996-16	3
1996	17	1996-17	1
1996	18	1996-18	2
1996	19	1996-19	2
1996	20	1996-20	2
1996	21	1996-21	1
1996	22	1996-22	1
1996	23	1996-23	1
1996	24	1996-24	2
1996	25	1996-25	3
1996	26	1996-26	2
1996	27	1996-27	3
1996	28	1996-28	2
1996	29	1996-29	1
1996	30	1996-30	2
1996	31	1996-31	2
1996	32	1996-32	2
1996	33	1996-33	0
1996	34	1996-34	0
1996	35	1996-35	2
1996	36	1996-36	2
1996	37	1996-37	2
1996	38	1996-38	3
1996	39	1996-39	1
1996	40	1996-40	0
1996	41	1996-41	1
1996	42	1996-42	1
1996	43	1996-43	0
1996	44	1996-44	1
1996	45	1996-45	0
1996	46	1996-46	0
1996	47	1996-47	1
1996	48	1996-48	1
1996	49	1996-49	1
1996	50	1996-50	1
1996	51	1996-51	1
1996	52	1996-52	0
1997	1	1997-1	1
1997	2	1997-2	2
1997	3	1997-3	0
1997	4	1997-4	1
1997	5	1997-5	3
1997	6	1997-6	4
1997	7	1997-7	1
1997	8	1997-8	6
1997	9	1997-9	6
1997	10	1997-10	1
1997	11	1997-11	4
1997	12	1997-12	1
1997	13	1997-13	3
1997	14	1997-14	3
1997	15	1997-15	6
1997	16	1997-16	2
1997	17	1997-17	3
1997	18	1997-18	2
1997	19	1997-19	2
1997	20	1997-20	9
1997	21	1997-21	5
1997	22	1997-22	4
1997	23	1997-23	5
1997	24	1997-24	7
1997	25	1997-25	6
1997	26	1997-26	2
1997	27	1997-27	11
1997	28	1997-28	3
1997	29	1997-29	5
1997	30	1997-30	5
1997	31	1997-31	3
1997	32	1997-32	5
1997	33	1997-33	4
1997	34	1997-34	6
1997	35	1997-35	2
1997	36	1997-36	0
1997	37	1997-37	5
1997	38	1997-38	4
1997	39	1997-39	2
1997	40	1997-40	2
1997	41	1997-41	3
1997	42	1997-42	1
1997	43	1997-43	0
1997	44	1997-44	3
1997	45	1997-45	1
1997	46	1997-46	2
1997	47	1997-47	1
1997	48	1997-48	4
1997	49	1997-49	1
1997	50	1997-50	3
1997	51	1997-51	0
1997	52	1997-52	0
1998	1	1998-1	1
1998	2	1998-2	1
1998	3	1998-3	2
1998	4	1998-4	5
1998	5	1998-5	4
1998	6	1998-6	6
1998	7	1998-7	0
1998	8	1998-8	6
1998	9	1998-9	3
1998	10	1998-10	12
1998	11	1998-11	10
1998	12	1998-12	3
1998	13	1998-13	11
1998	14	1998-14	14
1998	15	1998-15	5
1998	16	1998-16	7
1998	17	1998-17	9
1998	18	1998-18	6
1998	19	1998-19	5
1998	20	1998-20	12
1998	21	1998-21	9
1998	22	1998-22	9
1998	23	1998-23	9
1998	24	1998-24	8
1998	25	1998-25	16
1998	26	1998-26	6
1998	27	1998-27	11
1998	28	1998-28	8
1998	29	1998-29	3
1998	30	1998-30	7
1998	31	1998-31	5
1998	32	1998-32	5
1998	33	1998-33	8
1998	34	1998-34	4
1998	35	1998-35	4
1998	36	1998-36	1
1998	37	1998-37	5
1998	38	1998-38	3
1998	39	1998-39	2
1998	40	1998-40	4
1998	41	1998-41	4
1998	42	1998-42	1
1998	43	1998-43	1
1998	44	1998-44	0
1998	45	1998-45	2
1998	46	1998-46	1
1998	47	1998-47	0
1998	48	1998-48	5
1998	49	1998-49	1
1998	50	1998-50	0
1998	51	1998-51	2
1998	52	1998-52	3
1999	1	1999-1	1
1999	2	1999-2	1
1999	3	1999-3	1
1999	4	1999-4	2
1999	5	1999-5	1
1999	6	1999-6	0
1999	7	1999-7	2
1999	8	1999-8	5
1999	9	1999-9	3
1999	10	1999-10	1
1999	11	1999-11	5
1999	12	1999-12	3
1999	13	1999-13	1
1999	14	1999-14	0
1999	15	1999-15	1
1999	16	1999-16	6
1999	17	1999-17	1
1999	18	1999-18	2
1999	19	1999-19	3
1999	20	1999-20	1
1999	21	1999-21	0
1999	22	1999-22	1
1999	23	1999-23	3
1999	24	1999-24	0
1999	25	1999-25	1
1999	26	1999-26	3
1999	27	1999-27	1
1999	28	1999-28	2
1999	29	1999-29	2
1999	30	1999-30	2
1999	31	1999-31	0
1999	32	1999-32	1
1999	33	1999-33	0
1999	34	1999-34	3
1999	35	1999-35	1
1999	36	1999-36	1
1999	37	1999-37	1
1999	38	1999-38	2
1999	39	1999-39	0
1999	40	1999-40	0
1999	41	1999-41	0
1999	42	1999-42	1
1999	43	1999-43	1
1999	44	1999-44	2
1999	45	1999-45	0
1999	46	1999-46	1
1999	47	1999-47	0
1999	48	1999-48	0
1999	49	1999-49	2
1999	50	1999-50	2
1999	51	1999-51	1
1999	52	1999-52	4
2000	1	2000-1	3
2000	2	2000-2	0
2000	3	2000-3	2
2000	4	2000-4	2
2000	5	2000-5	1
2000	6	2000-6	2
2000	7	2000-7	0
2000	8	2000-8	1
2000	9	2000-9	3
2000	10	2000-10	4
2000	11	2000-11	2
2000	12	2000-12	0
2000	13	2000-13	3
2000	14	2000-14	1
2000	15	2000-15	2
2000	16	2000-16	1
2000	17	2000-17	2
2000	18	2000-18	4
2000	19	2000-19	2
2000	20	2000-20	3
2000	21	2000-21	3
2000	22	2000-22	2
2000	23	2000-23	2
2000	24	2000-24	0
2000	25	2000-25	0
2000	26	2000-26	1
2000	27	2000-27	0
2000	28	2000-28	2
2000	29	2000-29	1
2000	30	2000-30	2
2000	31	2000-31	2
2000	32	2000-32	2
2000	33	2000-33	0
2000	34	2000-34	0
2000	35	2000-35	1
2000	36	2000-36	3
2000	37	2000-37	0
2000	38	2000-38	1
2000	39	2000-39	2
2000	40	2000-40	2
2000	41	2000-41	0
2000	42	2000-42	0
2000	43	2000-43	1
2000	44	2000-44	1
2000	45	2000-45	2
2000	46	2000-46	1
2000	47	2000-47	0
2000	48	2000-48	0
2000	49	2000-49	2
2000	50	2000-50	2
2000	51	2000-51	1
2000	52	2000-52	0
2001	1	2001-1	2
2001	2	2001-2	3
2001	3	2001-3	1
2001	4	2001-4	0
2001	5	2001-5	3
2001	6	2001-6	3
2001	7	2001-7	3
2001	8	2001-8	1
2001	9	2001-9	0
2001	10	2001-10	1
2001	11	2001-11	5
2001	12	2001-12	2
2001	13	2001-13	3
2001	14	2001-14	6
2001	15	2001-15	6
2001	16	2001-16	10
2001	17	2001-17	5
2001	18	2001-18	6
2001	19	2001-19	5
2001	20	2001-20	10
2001	21	2001-21	4
2001	22	2001-22	6
2001	23	2001-23	6
2001	24	2001-24	4
2001	25	2001-25	4
2001	26	2001-26	8
2001	27	2001-27	3
2001	28	2001-28	5
2001	29	2001-29	4
2001	30	2001-30	5
2001	31	2001-31	5
2001	32	2001-32	6
2001	33	2001-33	2
2001	34	2001-34	4
2001	35	2001-35	1
2001	36	2001-36	4
2001	37	2001-37	2
2001	38	2001-38	1
2001	39	2001-39	2
2001	40	2001-40	2
2001	41	2001-41	5
2001	42	2001-42	5
2001	43	2001-43	3
2001	44	2001-44	1
2001	45	2001-45	1
2001	46	2001-46	1
2001	47	2001-47	3
2001	48	2001-48	2
2001	49	2001-49	6
2001	50	2001-50	0
2001	51	2001-51	2
2001	52	2001-52	2
2002	1	2002-1	1
2002	2	2002-2	1
2002	3	2002-3	3
2002	4	2002-4	3
2002	5	2002-5	4
2002	6	2002-6	2
2002	7	2002-7	4
2002	8	2002-8	8
2002	9	2002-9	8
2002	10	2002-10	6
2002	11	2002-11	6
2002	12	2002-12	6
2002	13	2002-13	11
2002	14	2002-14	3
2002	15	2002-15	5
2002	16	2002-16	5
2002	17	2002-17	4
2002	18	2002-18	4
2002	19	2002-19	4
2002	20	2002-20	2
2002	21	2002-21	8
2002	22	2002-22	8
2002	23	2002-23	7
2002	24	2002-24	7
2002	25	2002-25	9
2002	26	2002-26	13
2002	27	2002-27	7
2002	28	2002-28	8
2002	29	2002-29	6
2002	30	2002-30	5
2002	31	2002-31	5
2002	32	2002-32	5
2002	33	2002-33	1
2002	34	2002-34	1
2002	35	2002-35	3
2002	36	2002-36	1
2002	37	2002-37	4
2002	38	2002-38	1
2002	39	2002-39	3
2002	40	2002-40	3
2002	41	2002-41	2
2002	42	2002-42	4
2002	43	2002-43	3
2002	44	2002-44	1
2002	45	2002-45	0
2002	46	2002-46	2
2002	47	2002-47	5
2002	48	2002-48	3
2002	49	2002-49	4
2002	50	2002-50	2
2002	51	2002-51	0
2002	52	2002-52	2
2003	1	2003-1	2
2003	2	2003-2	2
2003	3	2003-3	2
2003	4	2003-4	3
2003	5	2003-5	6
2003	6	2003-6	3
2003	7	2003-7	9
2003	8	2003-8	3
2003	9	2003-9	5
2003	10	2003-10	2
2003	11	2003-11	5
2003	12	2003-12	5
2003	13	2003-13	5
2003	14	2003-14	1
2003	15	2003-15	0
2003	16	2003-16	3
2003	17	2003-17	3
2003	18	2003-18	3
2003	19	2003-19	3
2003	20	2003-20	2
2003	21	2003-21	1
2003	22	2003-22	1
2003	23	2003-23	2
2003	24	2003-24	2
2003	25	2003-25	2
2003	26	2003-26	2
2003	27	2003-27	3
2003	28	2003-28	4
2003	29	2003-29	1
2003	30	2003-30	0
2003	31	2003-31	2
2003	32	2003-32	2
2003	33	2003-33	6
2003	34	2003-34	4
2003	35	2003-35	1
2003	36	2003-36	1
2003	37	2003-37	3
2003	38	2003-38	3
2003	39	2003-39	1
2003	40	2003-40	1
2003	41	2003-41	0
2003	42	2003-42	3
2003	43	2003-43	1
2003	44	2003-44	2
2003	45	2003-45	2
2003	46	2003-46	2
2003	47	2003-47	3
2003	48	2003-48	1
2003	49	2003-49	2
2003	50	2003-50	0
2003	51	2003-51	7
2003	52	2003-52	2
2004	1	2004-1	0
2004	2	2004-2	2
2004	3	2004-3	3
2004	4	2004-4	2
2004	5	2004-5	0
2004	6	2004-6	3
2004	7	2004-7	3
2004	8	2004-8	2
2004	9	2004-9	3
2004	10	2004-10	4
2004	11	2004-11	2
2004	12	2004-12	5
2004	13	2004-13	8
2004	14	2004-14	5
2004	15	2004-15	4
2004	16	2004-16	8
2004	17	2004-17	10
2004	18	2004-18	6
2004	19	2004-19	5
2004	20	2004-20	2
2004	21	2004-21	11
2004	22	2004-22	5
2004	23	2004-23	6
2004	24	2004-24	6
2004	25	2004-25	7
2004	26	2004-26	4
2004	27	2004-27	5
2004	28	2004-28	5
2004	29	2004-29	6
2004	30	2004-30	8
2004	31	2004-31	10
2004	32	2004-32	4
2004	33	2004-33	3
2004	34	2004-34	0
2004	35	2004-35	3
2004	36	2004-36	3
2004	37	2004-37	6
2004	38	2004-38	2
2004	39	2004-39	5
2004	40	2004-40	3
2004	41	2004-41	4
2004	42	2004-42	3
2004	43	2004-43	2
2004	44	2004-44	0
2004	45	2004-45	2
2004	46	2004-46	0
2004	47	2004-47	1
2004	48	2004-48	2
2004	49	2004-49	2
2004	50	2004-50	0
2004	51	2004-51	3
2004	52	2004-52	4
2004	53	2004-53	5
2005	1	2005-1	3
2005	2	2005-2	8
2005	3	2005-3	4
2005	4	2005-4	2
2005	5	2005-5	5
2005	6	2005-6	6
2005	7	2005-7	2
2005	8	2005-8	5
2005	9	2005-9	7
2005	10	2005-10	0
2005	11	2005-11	3
2005	12	2005-12	2
2005	13	2005-13	5
2005	14	2005-14	4
2005	15	2005-15	9
2005	16	2005-16	7
2005	17	2005-17	9
2005	18	2005-18	5
2005	19	2005-19	6
2005	20	2005-20	3
2005	21	2005-21	8
2005	22	2005-22	4
2005	23	2005-23	9
2005	24	2005-24	6
2005	25	2005-25	8
2005	26	2005-26	6
2005	27	2005-27	5
2005	28	2005-28	2
2005	29	2005-29	6
2005	30	2005-30	6
2005	31	2005-31	5
2005	32	2005-32	5
2005	33	2005-33	5
2005	34	2005-34	3
2005	35	2005-35	3
2005	36	2005-36	4
2005	37	2005-37	3
2005	38	2005-38	5
2005	39	2005-39	3
2005	40	2005-40	1
2005	41	2005-41	4
2005	42	2005-42	2
2005	43	2005-43	3
2005	44	2005-44	2
2005	45	2005-45	4
2005	46	2005-46	2
2005	47	2005-47	3
2005	48	2005-48	2
2005	49	2005-49	4
2005	50	2005-50	3
2005	51	2005-51	1
2005	52	2005-52	0
2006	1	2006-1	4
2006	2	2006-2	9
2006	3	2006-3	14
2006	4	2006-4	7
2006	5	2006-5	5
2006	6	2006-6	8
2006	7	2006-7	4
2006	8	2006-8	4
2006	9	2006-9	6
2006	10	2006-10	3
2006	11	2006-11	10
2006	12	2006-12	13
2006	13	2006-13	14
2006	14	2006-14	3
2006	15	2006-15	12
2006	16	2006-16	3
2006	17	2006-17	12
2006	18	2006-18	13
2006	19	2006-19	8
2006	20	2006-20	8
2006	21	2006-21	6
2006	22	2006-22	16
2006	23	2006-23	7
2006	24	2006-24	13
2006	25	2006-25	11
2006	26	2006-26	12
2006	27	2006-27	6
2006	28	2006-28	15
2006	29	2006-29	1
2006	30	2006-30	6
2006	31	2006-31	14
2006	32	2006-32	6
2006	33	2006-33	3
2006	34	2006-34	4
2006	35	2006-35	4
2006	36	2006-36	9
2006	37	2006-37	4
2006	38	2006-38	5
2006	39	2006-39	10
2006	40	2006-40	4
2006	41	2006-41	1
2006	42	2006-42	0
2006	43	2006-43	3
2006	44	2006-44	3
2006	45	2006-45	2
2006	46	2006-46	3
2006	47	2006-47	1
2006	48	2006-48	0
2006	49	2006-49	1
2006	50	2006-50	0
2006	51	2006-51	7
2006	52	2006-52	1
2007	1	2007-1	1
2007	2	2007-2	2
2007	3	2007-3	3
2007	4	2007-4	7
2007	5	2007-5	7
2007	6	2007-6	3
2007	7	2007-7	5
2007	8	2007-8	2
2007	9	2007-9	2
2007	10	2007-10	5
2007	11	2007-11	6
2007	12	2007-12	8
2007	13	2007-13	9
2007	14	2007-14	4
2007	15	2007-15	9
2007	16	2007-16	5
2007	17	2007-17	4
2007	18	2007-18	6
2007	19	2007-19	9
2007	20	2007-20	8
2007	21	2007-21	8
2007	22	2007-22	4
2007	23	2007-23	5
2007	24	2007-24	4
2007	25	2007-25	3
2007	26	2007-26	7
2007	27	2007-27	3
2007	28	2007-28	3
2007	29	2007-29	8
2007	30	2007-30	7
2007	31	2007-31	4
2007	32	2007-32	1
2007	33	2007-33	2
2007	34	2007-34	2
2007	35	2007-35	6
2007	36	2007-36	2
2007	37	2007-37	6
2007	38	2007-38	3
2007	39	2007-39	7
2007	40	2007-40	4
2007	41	2007-41	1
2007	42	2007-42	3
2007	43	2007-43	4
2007	44	2007-44	1
2007	45	2007-45	1
2007	46	2007-46	5
2007	47	2007-47	1
2007	48	2007-48	1
2007	49	2007-49	11
2007	50	2007-50	0
2007	51	2007-51	5
2007	52	2007-52	8
2008	1	2008-1	1
2008	2	2008-2	3
2008	3	2008-3	3
2008	4	2008-4	6
2008	5	2008-5	4
2008	6	2008-6	1
2008	7	2008-7	4
2008	8	2008-8	4
2008	9	2008-9	5
2008	10	2008-10	10
2008	11	2008-11	2
2008	12	2008-12	4
2008	13	2008-13	4
2008	14	2008-14	7
2008	15	2008-15	6
2008	16	2008-16	12
2008	17	2008-17	10
2008	18	2008-18	9
2008	19	2008-19	7
2008	20	2008-20	11
2008	21	2008-21	3
2008	22	2008-22	4
2008	23	2008-23	7
2008	24	2008-24	6
2008	25	2008-25	12
2008	26	2008-26	2
2008	27	2008-27	5
2008	28	2008-28	5
2008	29	2008-29	3
2008	30	2008-30	6
2008	31	2008-31	6
2008	32	2008-32	3
2008	33	2008-33	4
2008	34	2008-34	4
2008	35	2008-35	6
2008	36	2008-36	2
2008	37	2008-37	4
2008	38	2008-38	1
2008	39	2008-39	5
2008	40	2008-40	0
2008	41	2008-41	1
2008	42	2008-42	1
2008	43	2008-43	1
2008	44	2008-44	3
2008	45	2008-45	2
2008	46	2008-46	2
2008	47	2008-47	1
2008	48	2008-48	1
2008	49	2008-49	7
2008	50	2008-50	2
2008	51	2008-51	5
2008	52	2008-52	6
2008	53	2008-53	0
2009	1	2009-1	3
2009	2	2009-2	4
2009	3	2009-3	2
2009	4	2009-4	7
2009	5	2009-5	3
2009	6	2009-6	3
2009	7	2009-7	10
2009	8	2009-8	4
2009	9	2009-9	5
2009	10	2009-10	4
2009	11	2009-11	11
2009	12	2009-12	4
2009	13	2009-13	15
2009	14	2009-14	12
2009	15	2009-15	13
2009	16	2009-16	7
2009	17	2009-17	17
2009	18	2009-18	8
2009	19	2009-19	10
2009	20	2009-20	14
2009	21	2009-21	24
2009	22	2009-22	14
2009	23	2009-23	14
2009	24	2009-24	11
2009	25	2009-25	15
2009	26	2009-26	15
2009	27	2009-27	8
2009	28	2009-28	16
2009	29	2009-29	7
2009	30	2009-30	11
2009	31	2009-31	15
2009	32	2009-32	13
2009	33	2009-33	6
2009	34	2009-34	11
2009	35	2009-35	7
2009	36	2009-36	10
2009	37	2009-37	6
2009	38	2009-38	7
2009	39	2009-39	5
2009	40	2009-40	5
2009	41	2009-41	1
2009	42	2009-42	3
2009	43	2009-43	2
2009	44	2009-44	3
2009	45	2009-45	1
2009	46	2009-46	7
2009	47	2009-47	3
2009	48	2009-48	5
2009	49	2009-49	4
2009	50	2009-50	3
2009	51	2009-51	6
2009	52	2009-52	4
2009	53	2009-53	0
2010	1	2010-1	6
2010	2	2010-2	7
2010	3	2010-3	3
2010	4	2010-4	1
2010	5	2010-5	3
2010	6	2010-6	3
2010	7	2010-7	3
2010	8	2010-8	5
2010	9	2010-9	3
2010	10	2010-10	7
2010	11	2010-11	8
2010	12	2010-12	5
2010	13	2010-13	2
2010	14	2010-14	2
2010	15	2010-15	2
2010	16	2010-16	1
2010	17	2010-17	8
2010	18	2010-18	10
2010	19	2010-19	3
2010	20	2010-20	2
2010	21	2010-21	8
2010	22	2010-22	6
2010	23	2010-23	3
2010	24	2010-24	6
2010	25	2010-25	5
2010	26	2010-26	4
2010	27	2010-27	7
2010	28	2010-28	4
2010	29	2010-29	9
2010	30	2010-30	7
2010	31	2010-31	5
2010	32	2010-32	4
2010	33	2010-33	5
2010	34	2010-34	7
2010	35	2010-35	4
2010	36	2010-36	5
2010	37	2010-37	6
2010	38	2010-38	5
2010	39	2010-39	6
2010	40	2010-40	3
2010	41	2010-41	0
2010	42	2010-42	1
2010	43	2010-43	8
2010	44	2010-44	1
2010	45	2010-45	2
2010	46	2010-46	1
2010	47	2010-47	3
2010	48	2010-48	7
2010	49	2010-49	2
2010	50	2010-50	1
2010	51	2010-51	1
2010	52	2010-52	1
2011	1	2011-1	2
2011	2	2011-2	3
2011	3	2011-3	2
2011	4	2011-4	10
2011	5	2011-5	8
2011	6	2011-6	3
2011	7	2011-7	7
2011	8	2011-8	6
2011	9	2011-9	8
2011	10	2011-10	4
2011	11	2011-11	11
2011	12	2011-12	5
2011	13	2011-13	2
2011	14	2011-14	4
2011	15	2011-15	6
2011	16	2011-16	1
2011	17	2011-17	6
2011	18	2011-18	2
2011	19	2011-19	4
2011	20	2011-20	5
2011	21	2011-21	3
2011	22	2011-22	4
2011	23	2011-23	4
2011	24	2011-24	10
2011	25	2011-25	5
2011	26	2011-26	8
2011	27	2011-27	7
2011	28	2011-28	6
2011	29	2011-29	4
2011	30	2011-30	2
2011	31	2011-31	11
2011	32	2011-32	5
2011	33	2011-33	4
2011	34	2011-34	4
2011	35	2011-35	5
2011	36	2011-36	3
2011	37	2011-37	3
2011	38	2011-38	1
2011	39	2011-39	0
2011	40	2011-40	3
2011	41	2011-41	5
2011	42	2011-42	3
2011	43	2011-43	2
2011	44	2011-44	1
2011	45	2011-45	2
2011	46	2011-46	5
2011	47	2011-47	1
2011	48	2011-48	0
2011	49	2011-49	1
2011	50	2011-50	1
2011	51	2011-51	1
2011	52	2011-52	1
2012	1	2012-1	1
2012	2	2012-2	1
2012	3	2012-3	2
2012	4	2012-4	5
2012	5	2012-5	5
2012	6	2012-6	3
2012	7	2012-7	3
2012	8	2012-8	4
2012	9	2012-9	4
2012	10	2012-10	6
2012	11	2012-11	4
2012	12	2012-12	3
2012	13	2012-13	3
2012	14	2012-14	4
2012	15	2012-15	4
2012	16	2012-16	8
2012	17	2012-17	2
2012	18	2012-18	9
2012	19	2012-19	5
2012	20	2012-20	9
2012	21	2012-21	7
2012	22	2012-22	6
2012	23	2012-23	7
2012	24	2012-24	6
2012	25	2012-25	5
2012	26	2012-26	6
2012	27	2012-27	9
2012	28	2012-28	9
2012	29	2012-29	2
2012	30	2012-30	5
2012	31	2012-31	7
2012	32	2012-32	5
2012	33	2012-33	4
2012	34	2012-34	1
2012	35	2012-35	7
2012	36	2012-36	4
2012	37	2012-37	3
2012	38	2012-38	3
2012	39	2012-39	0
2012	40	2012-40	3
2012	41	2012-41	1
2012	42	2012-42	2
2012	43	2012-43	2
2012	44	2012-44	2
2012	45	2012-45	2
2012	46	2012-46	1
2012	47	2012-47	4
2012	48	2012-48	5
2012	49	2012-49	1
2012	50	2012-50	5
2012	51	2012-51	5
2012	52	2012-52	2
2013	1	2013-1	4
2013	2	2013-2	2
2013	3	2013-3	2
2013	4	2013-4	2
2013	5	2013-5	4
2013	6	2013-6	3
2013	7	2013-7	7
2013	8	2013-8	0
2013	9	2013-9	2
2013	10	2013-10	0
2013	11	2013-11	5
2013	12	2013-12	2
2013	13	2013-13	2
2013	14	2013-14	1
2013	15	2013-15	7
2013	16	2013-16	5
2013	17	2013-17	7
2013	18	2013-18	2
2013	19	2013-19	6
2013	20	2013-20	5
2013	21	2013-21	3
2013	22	2013-22	3
2013	23	2013-23	0
2013	24	2013-24	3
2013	25	2013-25	0
2013	26	2013-26	4
2013	27	2013-27	1
2013	28	2013-28	6
2013	29	2013-29	4
2013	30	2013-30	1
2013	31	2013-31	3
2013	32	2013-32	2
2013	33	2013-33	0
2013	34	2013-34	6
2013	35	2013-35	5
2013	36	2013-36	3
2013	37	2013-37	2
2013	38	2013-38	2
2013	39	2013-39	2
2013	40	2013-40	2
2013	41	2013-41	4
2013	42	2013-42	0
2013	43	2013-43	1
2013	44	2013-44	0
2013	45	2013-45	1
2013	46	2013-46	0
2013	47	2013-47	0
2013	48	2013-48	0
2013	49	2013-49	0
2013	50	2013-50	1
2013	51	2013-51	1
2013	52	2013-52	2
2014	1	2014-1	3
2014	2	2014-2	2
2014	3	2014-3	4
2014	4	2014-4	4
2014	5	2014-5	4
2014	6	2014-6	1
2014	7	2014-7	1
2014	8	2014-8	7
2014	9	2014-9	1
2014	10	2014-10	4
2014	11	2014-11	1
2014	12	2014-12	4
2014	13	2014-13	7
2014	14	2014-14	11
2014	15	2014-15	3
2014	16	2014-16	6
2014	17	2014-17	7
2014	18	2014-18	6
2014	19	2014-19	8
2014	20	2014-20	5
2014	21	2014-21	4
2014	22	2014-22	2
2014	23	2014-23	9
2014	24	2014-24	2
2014	25	2014-25	0
2014	26	2014-26	4
2014	27	2014-27	5
2014	28	2014-28	2
2014	29	2014-29	1
2014	30	2014-30	2
2014	31	2014-31	3
2014	32	2014-32	5
2014	33	2014-33	3
2014	34	2014-34	5
2014	35	2014-35	0
2014	36	2014-36	2
2014	37	2014-37	1
2014	38	2014-38	5
2014	39	2014-39	0
2014	40	2014-40	1
2014	41	2014-41	2
2014	42	2014-42	3
2014	43	2014-43	3
2014	44	2014-44	1
2014	45	2014-45	2
2014	46	2014-46	4
2014	47	2014-47	5
2014	48	2014-48	1
2014	49	2014-49	3
2014	50	2014-50	3
2014	51	2014-51	2
2014	52	2014-52	1
2015	1	2015-1	1
2015	2	2015-2	1
2015	3	2015-3	3
2015	4	2015-4	2
2015	5	2015-5	5
2015	6	2015-6	2
2015	7	2015-7	3
2015	8	2015-8	6
2015	9	2015-9	0
2015	10	2015-10	2
2015	11	2015-11	2
2015	12	2015-12	3
2015	13	2015-13	2
2015	14	2015-14	5
2015	15	2015-15	4
2015	16	2015-16	1
2015	17	2015-17	4
2015	18	2015-18	1
2015	19	2015-19	3
2015	20	2015-20	4
2015	21	2015-21	4
2015	22	2015-22	2
2015	23	2015-23	2
2015	24	2015-24	7
2015	25	2015-25	6
2015	26	2015-26	1
2015	27	2015-27	3
2015	28	2015-28	2
2015	29	2015-29	3
2015	30	2015-30	2
2015	31	2015-31	2
2015	32	2015-32	1
2015	33	2015-33	1
2015	34	2015-34	1
2015	35	2015-35	1
2015	36	2015-36	0
2015	37	2015-37	1
2015	38	2015-38	2
2015	39	2015-39	4
2015	40	2015-40	3
2015	41	2015-41	1
2015	42	2015-42	1
2015	43	2015-43	1
2015	44	2015-44	1
2015	45	2015-45	1
2015	46	2015-46	1
2015	47	2015-47	4
2015	48	2015-48	1
2015	49	2015-49	2
2015	50	2015-50	0
2015	51	2015-51	0
2015	52	2015-52	5
2015	53	2015-53	3
2016	1	2016-1	2
2016	2	2016-2	1
2016	3	2016-3	1
2016	4	2016-4	0
2016	5	2016-5	3
2016	6	2016-6	1
2016	7	2016-7	1
2016	8	2016-8	2
2016	9	2016-9	1
2016	10	2016-10	0
2016	11	2016-11	3
2016	12	2016-12	1
2016	13	2016-13	2
2016	14	2016-14	4
2016	15	2016-15	2
2016	16	2016-16	2
2016	17	2016-17	1
2016	18	2016-18	5
2016	19	2016-19	0
2016	20	2016-20	1
2016	21	2016-21	2
2016	22	2016-22	1
2016	23	2016-23	2
2016	24	2016-24	2
2016	25	2016-25	2
2016	26	2016-26	2
2016	27	2016-27	6
2016	28	2016-28	0
2016	29	2016-29	2
2016	30	2016-30	1
2016	31	2016-31	1
2016	32	2016-32	1
2016	33	2016-33	2
2016	34	2016-34	3
2016	35	2016-35	1
2016	36	2016-36	3
2016	37	2016-37	0
2016	38	2016-38	1
2016	39	2016-39	2
2016	40	2016-40	7
2016	41	2016-41	3
2016	42	2016-42	0
2016	43	2016-43	0
2016	44	2016-44	4
2016	45	2016-45	1
2016	46	2016-46	4
2016	47	2016-47	3
2016	48	2016-48	1
2016	49	2016-49	2
2016	50	2016-50	2
2016	51	2016-51	0
2016	52	2016-52	0
2017	1	2017-1	1
2017	2	2017-2	0
2017	3	2017-3	0
2017	4	2017-4	2
2017	5	2017-5	2
2017	6	2017-6	1
2017	7	2017-7	1
2017	8	2017-8	2
2017	9	2017-9	3
2017	10	2017-10	4
2017	11	2017-11	6
2017	12	2017-12	2
2017	13	2017-13	4
2017	14	2017-14	5
2017	15	2017-15	6
2017	16	2017-16	4
2017	17	2017-17	2
2017	18	2017-18	8
2017	19	2017-19	13
2017	20	2017-20	10
2017	21	2017-21	7
2017	22	2017-22	5
2017	23	2017-23	6
2017	24	2017-24	6
2017	25	2017-25	8
2017	26	2017-26	6
2017	27	2017-27	8
2017	28	2017-28	4
2017	29	2017-29	5
2017	30	2017-30	8
2017	31	2017-31	2
2017	32	2017-32	6
2017	33	2017-33	2
2017	34	2017-34	5
2017	35	2017-35	8
2017	36	2017-36	3
2017	37	2017-37	4
2017	38	2017-38	4
2017	39	2017-39	2
2017	40	2017-40	5
2017	41	2017-41	1
2017	42	2017-42	1
2017	43	2017-43	2
2017	44	2017-44	3
2017	45	2017-45	4
2017	46	2017-46	3
2017	47	2017-47	2
2017	48	2017-48	7
2017	49	2017-49	7
2017	50	2017-50	2
2017	51	2017-51	2
2017	52	2017-52	4
2018	1	2018-1	3
2018	2	2018-2	8
2018	3	2018-3	3
2018	4	2018-4	3
2018	5	2018-5	8
2018	6	2018-6	3
2018	7	2018-7	1
2018	8	2018-8	3
2018	9	2018-9	0
2018	10	2018-10	1
2018	11	2018-11	4
2018	12	2018-12	5
2018	13	2018-13	4
2018	14	2018-14	5
2018	15	2018-15	6
2018	16	2018-16	6
2018	17	2018-17	6
2018	18	2018-18	5
2018	19	2018-19	5
2018	20	2018-20	13
2018	21	2018-21	1
2018	22	2018-22	10
2018	23	2018-23	6
2018	24	2018-24	4
2018	25	2018-25	7
2018	26	2018-26	5
2018	27	2018-27	7
2018	28	2018-28	3
2018	29	2018-29	2
2018	30	2018-30	2
2018	31	2018-31	2
2018	32	2018-32	3
2018	33	2018-33	5
2018	34	2018-34	3
2018	35	2018-35	6
2018	36	2018-36	6
2018	37	2018-37	2
2018	38	2018-38	4
2018	39	2018-39	2
2018	40	2018-40	4
2018	41	2018-41	2
2018	42	2018-42	3
2018	43	2018-43	2
2018	44	2018-44	1
2018	45	2018-45	2
2018	46	2018-46	6
2018	47	2018-47	3
2018	48	2018-48	2
2018	49	2018-49	1
2018	50	2018-50	1
2018	51	2018-51	1
2018	52	2018-52	3
2019	1	2019-1	2
2019	2	2019-2	3
2019	3	2019-3	4
2019	4	2019-4	2
2019	5	2019-5	2
2019	6	2019-6	1
2019	7	2019-7	3
2019	8	2019-8	3
2019	9	2019-9	1
2019	10	2019-10	2
2019	11	2019-11	2
2019	12	2019-12	2
2019	13	2019-13	4
2019	14	2019-14	3
2019	15	2019-15	5
2019	16	2019-16	10
2019	17	2019-17	2
2019	18	2019-18	2
2019	19	2019-19	13
2019	20	2019-20	9
2019	21	2019-21	6
2019	22	2019-22	6
2019	23	2019-23	7
2019	24	2019-24	7
2019	25	2019-25	4
2019	26	2019-26	5
2019	27	2019-27	2
2019	28	2019-28	2
2019	29	2019-29	2
2019	30	2019-30	5
2019	31	2019-31	5
2019	32	2019-32	3
2019	33	2019-33	3
2019	34	2019-34	3
2019	35	2019-35	3
2019	36	2019-36	2
2019	37	2019-37	3
2019	38	2019-38	2
2019	39	2019-39	1
2019	40	2019-40	3
2019	41	2019-41	3
2019	42	2019-42	3
2019	43	2019-43	3
2019	44	2019-44	1
2019	45	2019-45	2
2019	46	2019-46	1
2019	47	2019-47	0
2019	48	2019-48	0
2019	49	2019-49	4
2019	50	2019-50	0
2019	51	2019-51	1
2019	52	2019-52	1
2020	1	2020-1	2
2020	2	2020-2	4
2020	3	2020-3	3
2020	4	2020-4	2
2020	5	2020-5	4
2020	6	2020-6	2
2020	7	2020-7	1
2020	8	2020-8	4
2020	9	2020-9	3
2020	10	2020-10	3
2020	11	2020-11	3
2020	12	2020-12	0
2020	13	2020-13	1
2020	14	2020-14	3
2020	15	2020-15	1
2020	16	2020-16	0
2020	17	2020-17	3
2020	18	2020-18	1
2020	19	2020-19	0
2020	20	2020-20	1
2020	21	2020-21	1
2020	22	2020-22	0
2020	23	2020-23	0
2020	24	2020-24	6
2020	25	2020-25	1
2020	26	2020-26	3
2020	27	2020-27	0
2020	28	2020-28	4
2020	29	2020-29	3
2020	30	2020-30	3
2020	31	2020-31	3
2020	32	2020-32	0
2020	33	2020-33	1
2020	34	2020-34	0
2020	35	2020-35	0
2020	36	2020-36	0
2020	37	2020-37	1
2020	38	2020-38	3
2020	39	2020-39	0
2020	40	2020-40	1
2020	41	2020-41	1
2020	42	2020-42	2
2020	43	2020-43	1
2020	44	2020-44	4
2020	45	2020-45	3
2020	46	2020-46	2
2020	47	2020-47	0
2020	48	2020-48	2
2020	49	2020-49	0
2020	50	2020-50	1
2020	51	2020-51	2
2020	52	2020-52	3
2021	1	2021-1	1
2021	2	2021-2	0
2021	3	2021-3	0
2021	4	2021-4	1
2021	5	2021-5	3
2021	6	2021-6	3
2021	7	2021-7	4
2021	8	2021-8	4
2021	9	2021-9	1
2021	10	2021-10	1
2021	11	2021-11	0
2021	12	2021-12	1
2021	13	2021-13	3
2021	14	2021-14	0
2021	15	2021-15	3
2021	16	2021-16	0
2021	17	2021-17	3
2021	18	2021-18	3
2021	19	2021-19	1
2021	20	2021-20	2
2021	21	2021-21	0
2021	22	2021-22	3
2021	23	2021-23	0
2021	24	2021-24	1
2021	25	2021-25	2
2021	26	2021-26	4
2021	27	2021-27	1
2021	28	2021-28	4
2021	29	2021-29	2
2021	30	2021-30	1
2021	31	2021-31	1
2021	32	2021-32	2
2021	33	2021-33	5
2021	34	2021-34	2
2021	35	2021-35	2
2021	36	2021-36	0
2021	37	2021-37	3
2021	38	2021-38	6
2021	39	2021-39	4
2021	40	2021-40	4
2021	41	2021-41	2
2021	42	2021-42	0
2021	43	2021-43	2
2021	44	2021-44	2
2021	45	2021-45	3
2021	46	2021-46	5
2021	47	2021-47	0
2021	48	2021-48	3
2021	49	2021-49	4
2021	50	2021-50	5
2021	51	2021-51	2
2021	52	2021-52	2
2022	1	2022-1	1
2022	2	2022-2	1
2022	3	2022-3	0
2022	4	2022-4	3
2022	5	2022-5	1
2022	6	2022-6	3
2022	7	2022-7	0
2022	8	2022-8	2
2022	9	2022-9	2
2022	10	2022-10	5
2022	11	2022-11	2
2022	12	2022-12	1
2022	13	2022-13	0
2022	14	2022-14	0
2022	15	2022-15	1
2022	16	2022-16	3
2022	17	2022-17	2
2022	18	2022-18	0
2022	19	2022-19	1
2022	20	2022-20	1
2022	21	2022-21	1
2022	22	2022-22	0
2022	23	2022-23	1
2022	24	2022-24	1
2022	25	2022-25	1
2022	26	2022-26	7
2022	27	2022-27	1
2022	28	2022-28	1
2022	29	2022-29	0
2022	30	2022-30	2
2022	31	2022-31	0
2022	32	2022-32	1
2022	33	2022-33	4
2022	34	2022-34	0
2022	35	2022-35	1
2022	36	2022-36	3
2022	37	2022-37	2
2022	38	2022-38	2
2022	39	2022-39	0
2022	40	2022-40	0
2022	41	2022-41	1
2022	42	2022-42	0
2022	43	2022-43	4
2022	44	2022-44	1
2022	45	2022-45	2
2022	46	2022-46	2
2022	47	2022-47	1
2022	48	2022-48	1
2022	49	2022-49	1
2022	50	2022-50	3
2022	51	2022-51	1
2022	52	2022-52	0
2023		2023-01	1
2023		2023-02	2
2023		2023-03	1
2023		2023-04	0
2023		2023-05	0
2023		2023-06	0
2023		2023-07	0
2023		2023-08	3
2023		2023-09	2
2023		2023-10	2
2023		2023-11	2
2023		2023-12	2
2023		2023-13	2
2023		2023-14	5
2023		2023-15	4
2023		2023-16	3
2023		2023-17	4
2023		2023-18	1
2023		2023-19	3
2023		2023-20	4
2023		2023-21	5
2023		2023-22	3
2023		2023-23	2
2023		2023-24	3
2023		2023-25	4
2023		2023-26	3
2023		2023-27	6
2023		2023-28	5
2023		2023-29	3
2023		2023-30	6
2023		2023-31	2
2023		2023-32	2
2023		2023-33	3
2023		2023-34	4
2023		2023-35	3
2023		2023-36	1
2023		2023-37	2
2023		2023-38	3
2023		2023-39	5
2023		2023-40	0
2023		2023-41	6
2023		2023-42	3
2023		2023-43	4
2023		2023-44	3
2023		2023-45	3
2023		2023-46	4
2023		2023-47	5
2023		2023-48	4
2023		2023-49	12
2023		2023-50	8
2023		2023-51	4
2023		2023-52	5
